# Supplementary material for: Detection of Host-Derived Sphingosine by Pseudomonas aeruginosa Is Important for Survival in the Murine Lung
Source: PLoS Pathog. 2014 Jan 23;10(1):e1003889. doi: 10.1371/journal.ppat.1003889 (PMC3900636; doi:10.1371/journal.ppat.1003889)
Supplement: Table S1 — P. aeruginosa transcripts induced more than 3-fold in response to pulmonary surfactant. (XLSX) [file ppat.1003889.s005.xlsx]

## Sheet: Sheet1
Table S1 - Transcripts induced in the presence of bovine lung surfactant (Survanta)
ORF/Feature	Gene name	Protein function or class	Fold-Changea	Anr-Hoganb	Choline-Relatedc
ig_517462_518083		intragenic between PA0458 and PA0459	3.98245
PA0141		polyphosphate kinase 2 family	3.06594	Y
PA0511	nirJ	heme d1 biosynthesis protein NirJ	3.2131	R
PA0513	nirG	transcriptional regulator NirG	4.04169
PA0514	nirL	heme d1 biosynthesis protein NirL	3.11117	R
PA0515	nirD	regulatory protein NirD	13.745	R
PA0516	nirF	heme d1 biosynthesis protein NirF	3.0303	R
PA0517	nirC	probable c-type cytochrome precursor	3.54686	R
PA0518	nirM	cytochrome c-551 precursor	12.1158	R
PA0519	nirS	nitrite reductase precursor	13.7994	Y
PA0529		unknown hypothetical, similar to YiiM	3.03896
PA0542		unknown hypothetical, similar to YqjC	6.29221
PA0836	ackA	acetate kinase protein AckA	3.75464	Y
PA0843	plcR	phospholipase accessory protein PlcR precursor	3.13673		Y
PA0845	cerN	neutral ceramidase protein CerN	3.37119
PA1076		unknown hypothetical (with solution NMR structure PDB 2K4V)	3.71191
PA1183	dctA	C4-dicarboxylate transport protein	5.37465
PA1284		hypothetical acyl-coA dehydrogenase	3.35885
PA1429		likely cation-transporting ATPase	3.68258
PA1555	ccoP2	Cytochrome c oxidase, cbb3-type, CcoP subunit	4.41886	R
PA1556	ccoO2	Cytochrome c oxidase, cbb3-type, CcoO subunit	5.07854	R
PA1557	ccoN2	Cytochrome c oxidase, cbb3-type, CcoN subunit	6.22936	Y
PA1561	aer	aerotaxis receptor Aer	4.32865	Y
PA1604		predicted transmembrane, similarity to ABC transporter	3.96679	R
PA1673		predicted cation-binding hemerythrin	8.50027	Y
PA1788		predicted Fe-S protein	3.2781	R
PA1789		predicted universal stress protein family (X-ray structure PDB 3MT0)	6.22193	Y
PA1903	phzE1 /// phzE2	phenazine biosynthesis protein PhzE /// phenazine biosynthesis protein PhzE	3.33378
PA1905	phzG2	probable pyridoxamine 5'-phosphate oxidase	4.94465
PA1920	nrdD	class III (anaerobic) ribonucleoside-triphosphate reductase subunit, NrdD	3.5351
PA2127	cgrA	cupA gene regulator A, CgrA	4.2627	Y
PA2194	hcnB	hydrogen cyanide synthase HcnB	3.96347
PA2195	hcnC	hydrogen cyanide synthase HcnC	5.85153	R
PA2501		unknown hypothetical membrane protein	6.1786
PA2630		hypothetical, predicted cupin 4 family, similar to YcfD	7.36644
PA2636		hypothetical unknown	13.3478
PA2753		hypothetical unknown	12.7303
PA2754		hypothetical, similar to YqjD	10.5999
PA2893	atuH	putative very-long chain acyl-CoA synthetase	5.10523
PA3006	psrA	transcriptional regulator PsrA	4.87037
PA3236	betX	glycine betaine periplasmic solute-binding protein BetX	4.51004		Y
PA3309	uspK	UspK, Usp-type stress protein essential for survival during pyruvate fermentation	7.82358	Y
PA3337	rfaD	ADP-L-glycero-D-mannoheptose 6-epimerase	9.97818	Y
PA3458		predicted MarR-family transcriptional regulator	5.00133
PA3572		hypothetical unknown	8.41826
PA3613		predicted phosphoketolase	5.58075
PA3721	nalC	TetR-family repressor NalC	4.74438
PA3745	rpsP	30S ribosomal protein S16	3.44356
PA3768		probable metallo-copper oxidase	3.07652
PA3839		probable sodium/sulfate symporter	3.00927
PA3879	narL	two-component response regulator NarL	6.30552
PA3880		hypothetical unknown	12.6586
PA4217	phzS	flavin-containing monooxygenase	5.39961
PA4235	bfrA	bacterioferritin	5.72427
PA4351	olsA	ornithinylated lipid synthesis protein OlsA	4.08668	R
PA4352		predicted universal stress protein A family	9.4038	Y
PA4385	groEL	GroEL protein	5.01568
PA4571		probable cytochrome C	5.26392
PA4577		hypothetical, similar to DksA	7.95298	Y
PA4587	ccpR	cytochrome c551 peroxidase precursor	9.50234	Y
PA4596		probable lacI family transcriptional regulator, similar to P. aeruginosa NfxB	3.65285
PA4611		hypothetical unknown	4.52648
PA4730	panC	pantoate--beta-alanine ligase	3.25695
PA4760	dnaJ	DnaJ protein	4.29312
PA4761	dnaK	DnaK protein	7.27595
PA4786		probable short-chain dehydrogenase similar to FabG	3.86498
PA4788		predicted acyl dehydratase	5.58882
PA4994		predicted short-chain acyl-CoA dehydrogenase	4.47423
PA4995		predicted long-chain acyl-CoA dehydrogenase	9.06014
PA5027		predicted universal stress protein A family	9.6934	Y
PA5051	argS	arginyl-tRNA synthetase	3.85475
PA5054	hslU	heat shock protein HslU	7.11001
PA5231		probable ATP-binding/permease fusion ABC transporter	3.93621
PA5232		predicted EmrA-family efflux transporter	9.61775	Y
PA5325	sphA	sphingosine-responsive protein SphA	18.2401
PA5327	sphC	sphingosine-responsive protein SphC, predicted oxidase	9.69917
PA5328	sphB	sphingosine-responsive protein SphB, predicted cytochrome C (mono-heme)	5.04783
PA5349		probable rubredoxin reductase	3.31013
PA5350	rubA2	Rubredoxin 2	4.21202
PA5372	betA	choline dehydrogenase	6.12107		Y
PA5373	betB	betaine aldehyde dehydrogenase	13.4746		Y
PA5374	betI	transcriptional regulator BetI	3.30385		Y
PA5396		first gene in the dgc catabolic operon, predicted M9 peptidase	4.57618		Y
PA5397		second gene in the dgc catabolic operon, predicted 4-vinyl reductase	9.78121		Y
PA5398	dgcA	dimethylglcyine demethylase catalytic subunit DgcA	4.5822		Y
PA5401		predicted electron transfer flavoprotein, beta subunit	3.03654		Y
PA5410	gbcA	glycine betaine demethylase catalytic subunit GbcA	14.6352		y
PA5416	soxB	sarcosine oxidase beta subunit	4.14984		Y
PA5417	soxD	sarcosine oxidase delta subunit	7.71132		Y
PA5419	soxG	sarcosine oxidase gamma subunit	9.17592		Y
PA5420	purU2	formyltetrahydrofolate deformylase	6.89521	R	Y
PA5421	fdhA	glutathione-independent formaldehyde dehydrogenase	4.4619		Y
PA5427	adhA	alcohol dehydrogenase	4.67191	Y
PA5446		hypothetical unknown	6.99018
PA5494		hypothetical, predicted exported - confirmed by phoA screen	5.24991
PA5495	thrB	homoserine kinase	4.84078
a - Fold change calculated in comparison to wild type in pyruvate. Fold change equals mean transcript signal in surfactant divided by mean transcript signal in pyruvate.
b - Transcripts with a "Y" in this column were shown to be Anr-controlled transcripts induced in surfactant by Jackson et al (CITE #). Transcripts with an "R" in this column denote genes adjacent to or related to the Anr regulon genes
c - Transcripts with a "Y" in this column encode proteins related to the choline catabolic pathway
