# Supplementary material for: Detection of Host-Derived Sphingosine by Pseudomonas aeruginosa Is Important for Survival in the Murine Lung
Source: PLoS Pathog. 2014 Jan 23;10(1):e1003889. doi: 10.1371/journal.ppat.1003889 (PMC3900636; doi:10.1371/journal.ppat.1003889)
Supplement: Table S2 — P. aeruginosa transcripts reduced more than 3-fold in response to pulmonary surfactant. (XLSX) [file ppat.1003889.s006.xlsx]

## Sheet: Sheet1
Table S2 - Transcripts reduced in the presence of bovine lung surfactant (Survanta)
ORF/Feature	Gene name	Protein function or class	Fold-Changea
ig_2069490_2068728		intragenic between PA1897 and PA1898(qscR)	-3.85143
ig_2164548_2165213		intragenic between PA1978 (erbA) and PA1979 (eraS)	-3.21087
PA0565		hypothetical alkylhydroperoxidase family	-3.8846
PA0730		hypothetical alpha-beta hydrolase family	-3.83582
PA0796	prpB	carboxyphosphonoenolpyruvate phosphonomutase	-3.6766
PA0797		hypothetical GntR-family transcriptional regulator	-4.26754
PA0866	aroP2	aromatic amino acid transport protein AroP2	-3.68152
PA0887	acsA	acetyl-coenzyme A synthetase	-4.81915
PA1507		hypothetical, similar to xanthine/uracil permease family	-4.41668
PA1898	qscR	quorum-sensing control repressor	-5.09564
PA1978	erbR	response regulator ErbR	-10.6533
PA1983	exaB	cytochrome c550	-6.44965
PA1986	pqqB	pyrroloquinoline quinone biosynthesis protein B	-4.07189
PA1987	pqqC	pyrroloquinoline quinone biosynthesis protein C	-4.39626
PA1988	pqqD	pyrroloquinoline quinone biosynthesis protein D	-4.45464
PA2513	antB	anthranilate dioxygenase small subunit	-7.65528
PA3049	rmf	ribosome modulation factor	-6.21343
PA3232		predicted DNA-polymerase III epsilon-like nuclease	-3.61689
PA3233		predicted cAMP and CBS signal transduction protein	-4.84558
PA3234		predicted acetate permease	-8.50752
PA3238		hypothetical unknown	-3.34009
PA3252		probable ABC permease	-3.62174
PA4023		predicted ethanolamine permease	-3.47906
PA4198		predicted acyl-CoA synthetase	-4.27785
PA4290		predicted methyl-accepting chemotaxis protein	-6.35972
PA4500		probable binding protein component of ABC transporter	-3.59016
PA4520		predicted methyl-accepting chemotaxis protein	-3.33375
PA5152		probable ATP-binding component of ABC transporter for ectoine	-4.24481
PA5154		probable permease of ABC transporter for ectoine	-3.23814
a - Fold change calculated in comparison to wild type in pyruvate. Fold change equals mean transcript signal in surfactant divided by mean transcript signal in pyruvate.
