# Supplementary material for: Detection of Host-Derived Sphingosine by Pseudomonas aeruginosa Is Important for Survival in the Murine Lung
Source: PLoS Pathog. 2014 Jan 23;10(1):e1003889. doi: 10.1371/journal.ppat.1003889 (PMC3900636; doi:10.1371/journal.ppat.1003889)
Supplement: Table S3 — Primers used in this study. (XLSX) [file ppat.1003889.s007.xlsx]

## Sheet: Sheet1
Table S1: Primers used in this study
Translational fusions
sphA lacZ translational fusion F	TGATTTAATCTGTATCAGGCTGAAAATCTTCTCTCATCCGGACACCATGGCCTTCGAC
sphA lacZ translational fusion R	gacgttgtaaaacgacggccagtgaatccgtaatcatggtCATGGGCGGGCTCTTATTATT
sphR-A lacZ translational fusion F	TGATTTAATCTGTATCAGGCTGAAAATCTTCTCTCATCCGGAATGCCGTGCTGCTGGTGGAAATCTT
sphA-promoter F1 HindIII	ATGACAAGCTTGACACCATGGCCTTCGACCACCTCGGCCAGCGTC
sphA-promoter F2 HindIII	AGCATCAAGCTTGTAACAAAGCATTGCGCAGTGTCC
sphA-promoter F3 HindIII	AGCATCAAGCTTTCAATGCCCTGCCTCGGCCT
sphA-promoter R KpnI	ATCGGTACCGGCGGGCTCTTATTATTGTTGGCGT
sphB-promoter-F1-HindIII	GTGTATAAGCTTAGGTGTAGTTCTGGCGCTGT
sphB-promoter-F2-HindIII	ACCATCAAGCTTATCGACTCTAGACCGCCATC
sphB-promoter-F3-HindIII	TCCTACAAGCTTCGCATTGCCCTCATCCT
sphB-promoter R KpnI	TCTCGTGGTACCTGGTGTTCCTCTCTCGTTGC
cerN-promoter-F1	GGTGCTaagcttGCTGTCGGCATTGTCAGG
cerN-promoter-F2	CTACTAaagcttCCGTCCATGCAGGATGTC
cerN-promoter-F3	ACAGAAaagcttGGCACTACAGTGGCAACCAG
cerN-promoter-R	TGTCTTggtaccGGCGACCCTCTTCTTGTTTT
Deletions and complementation
sphA-KO 1F GOI HindIII	AAGCTTTTCAGTTCGGCGGAAATCCTTTCG
sphA-KO 1R SOEGOI	AAGTACGAAGGCGACTCGACCATGGCAGGCGCAGGGGCCTGTGGGGGCGGAT
sphA-KO 2F SOEGOI	CCATGGTCGAGTCGCCTTCGTACTTAAGGAATTCGACGTGGAGAACCGC
sphA-KO 2R GOI BamHI	GGATCCAGCTATCGCATGCACGAGAAGGAA
sphR-KO 1F GOI HindIII	AAGCTTACCAACTGAAGGCAGTGGATTCCT
sphR-KO 1R SOEGOI	AAGTACGAAGGCGACTCGACCATGGCGCGACGCTAATGGAGGAACCGCCAT
sphR-KO 2F SOEGOI	CCATGGTCGAGTCGCCTTCGTACTTTCCCATCATATAGCGTTCCGCACA
sphR-KO 1F GOI BamHI	GGATCCTGTTCAGCTTCCTGGCTTCGTAGT
sphC-KO 1F GOI HindIII	AAGCTTTATTCCGCCAGTTGCAAGCTCTGT
sphC-KO 1R SOEGOI	AAGTACGAAGGCGACTCGACCATGGACCAGTTGCGCCAGGGAATCA
sphC-KO 1R SOEGOI	CCATGGTCGAGTCGCCTTCGTACTTAATCGACGCAAGTTCATGTTCGCC
sphC-KO 1F GOI BamHI	GGATCCTTGAGGAACGGTTGGTGGAAGGA
cerN -KO 1F GOI	TACACTgagctcACCATGGTCGCCAATATCAT
cerN-KO-SOEGOI-R2	AAGTACGAAGGCGACTCGACCATGGGAAGCGGTAGGGCAGGTC
cerN-KO-SOEGOI-F2	CCATGGTCGAGTCGCCTTCGTACTTTCTGCCTCGAAAGCGACTAT
cerN KO 1R GOI	CACTACtctagaGTTCTGCGAACTCACCCACT
SphR-att-F	TTGTGTggatccCACTGCGCAATGCTTTGTTA
SphR-att-R-KpnI	ACACGTggtaccGAAACTGATGCTGCTGACCA
MBP-SphR and EMSA probes
MBP-sphR F	GAATTCATGCACAACAATGCCGCCGATGCGCGCTACGA
MBP-sphR R	GGATCCGCGTCGCGCGGCCAGCGTGAAGACCTGGTCCA
sphA promoter probe EMSA F	CAGCAGGCCAAGGGTGCCGAGCACGTTCTGGTGT
sphA-R-biotin	GCGGGCTCTTATTATTGTTGGCGT
cerN-R-biotin	GGCGACCCTCTTCTTGTTTT
sphB-R-biotin	TGGTGTTCCTCTCTCGTTGC
sphA-top	GCATTGCGCAGTGTCCGCAAATCCCCCCCTCGCTGACCGTCAATGCCCTGCCTCGGCCT
sphA-bottom	AGGCCGAGGCAGGGCATTGACGGTCAGCGAGGGGGGGATTTGCGGACACTGCGCAATGC
sphA-top-mutant-biot	GCATTGCGCAGAATCCGCAAATCCCCCCCTCGCTGACCGTCAATGCCCTGCCTCGGCCT
sphA-bottom-mutant	AGGCCGAGGCAGGGCATTGACGGTCAGCGAGGGGGGGATTTGCGGATTCTGCGCAATGC
